# Supplementary material for: Soil Drenching with Wood Distillate Modifies the Nutritional Properties of Chickpea (Cicer arietinum L.) Seeds by Increasing the Protein Content and Inducing Targeted Changes in the Proteomic Profile
Source: Plants (Basel). 2025 Jul 3;14(13):2046. doi: 10.3390/plants14132046 (PMC12252005; doi:10.3390/plants14132046)
Supplement: Supplementary file 1 [file plants-14-02046-s001.zip]

Archive with 1 entries (1 files):
- plants-3715986-supplementary.pdf
